# Supplementary material for: Changes of Immune Cell Fractions in Patients Treated with Immune Checkpoint Inhibitors
Source: Cancers (Basel). 2022 Jul 15;14(14):3440. doi: 10.3390/cancers14143440 (PMC9315861; doi:10.3390/cancers14143440)
Supplement: Supplementary file 1 [file cancers-14-03440-s001.zip]

Archive with 1 entries (1 files):
- cancers-1801233-supplementary.pdf
